# Supplementary material for: Workplace gender-based violence and associated factors among university women in Enugu, South-East Nigeria: an institutional-based cross-sectional study
Source: BMC Womens Health. 2021 Mar 23;21:124. doi: 10.1186/s12905-021-01273-w (PMC7988966; doi:10.1186/s12905-021-01273-w)
Supplement: Supplementary file 2 — Additional file 2: Reliability test results for WIS. [file 12905_2021_1273_MOESM2_ESM.xlsx]

## Sheet: Sheet1
RELIABILITY
/VARIABLES=WIS1 WIS2 WIS3 WIS4 WIS5 WIS6 WIS7 mWIS8 mWIS9 mWIS10 mWIS11 mWIS12 mWIS13 mWIS14
/SCALE('ALL VARIABLES') ALL
/MODEL=ALPHA
/STATISTICS=DESCRIPTIVE SCALE CORR
/SUMMARY=TOTAL.
Reliability
Notes
Output Created		2019-06-13 17:45:13
Comments
Input	Data	C:\Users\hp user\Desktop\Agbaje & Arua\2019 Paper\GBV Manuscript\Stat folder\Reliability Data.sav
	Active Dataset	DataSet3
	Filter	<none>
	Weight	<none>
	Split File	<none>
	N of Rows in Working Data File	20
	Matrix Input
Missing Value Handling	Definition of Missing	User-defined missing values are treated as missing.
	Cases Used	Statistics are based on all cases with valid data for all variables in the procedure.
Syntax		RELIABILITY /VARIABLES=WIS1 WIS2 WIS3 WIS4 WIS5 WIS6 WIS7 mWIS8 mWIS9 mWIS10 mWIS11 mWIS12 mWIS13 mWIS14 /SCALE('ALL VARIABLES') ALL /MODEL=ALPHA /STATISTICS=DESCRIPTIVE SCALE CORR /SUMMARY=TOTAL.
Resources	Processor Time	00:00:00.02
	Elapsed Time	00:00:00.06
Scale: ALL VARIABLES
Case Processing Summary
		N	%
Cases	Valid	20	100
	Excludeda	0	0
	Total	20	100
a. Listwise deletion based on all variables in the procedure.
Reliability Statistics
Cronbach's Alpha	Cronbach's Alpha Based on Standardized Items	N of Items
0.834941	0.816716	14
Item Statistics
	Mean	Std. Deviation	N
WIS1	1.4	0.598243	20
WIS2	1.4	0.820783	20
WIS3	1.6	0.598243	20
WIS4	1.6	0.753937	20
WIS5	1.6	1.0463	20
WIS6	1.65	1.08942	20
WIS7	1.8	0.951453	20
mWIS8	1.7	1.12858	20
mWIS9	2.15	1.22582	20
mWIS10	1.45	0.825578	20
mWIS11	1.35	0.812728	20
mWIS12	1.95	0.998683	20
mWIS13	1.5	0.82717	20
mWIS14	1.55	0.759155	20
Inter-Item Correlation Matrix
	WIS1	WIS2	WIS3	WIS4	WIS5	WIS6	WIS7	mWIS8	mWIS9	mWIS10	mWIS11	mWIS12	mWIS13	mWIS14
WIS1	1	0.192936	0.0294118	0.023338	-0.151351	-0.258418	0.147945	-0.20268	0.0574159	0.0426256	0.129899	0.211423	-0.106359	0.185421
WIS2	0.192936	1	0.450184	0.442269	-0.171602	-0.0706322	0.175228	-0.0909091	-0.272017	0.186411	0.0157799	-0.231149	-0.232565	0.0506803
WIS3	0.0294118	0.450184	1	0.676802	0.0672673	0.177662	0.221918	0.124726	0.229664	0.490195	-0.0216498	-0.299516	0	0.162243
WIS4	0.023338	0.442269	0.676802	1	-0.013344	0.205052	0.17609	0.346392	0.182236	0.304408	0.0687157	-0.237663	-0.253185	0.220695
WIS5	-0.151351	-0.171602	0.0672673	-0.013344	1	0.886536	0.549841	0.739893	0.500639	0.34121	0.544665	0.13096	0.486504	0.0927661
WIS6	-0.258418	-0.0706322	0.177662	0.205052	0.886536	1	0.385901	0.766253	0.593144	0.301369	0.502298	0.079819	0.438043	0.18137
WIS7	0.147945	0.175228	0.221918	0.17609	0.549841	0.385901	1	0.578376	0.478342	0.656639	0.299479	0.321262	0.601875	0.378907
mWIS8	-0.20268	-0.0909091	0.124726	0.346392	0.739893	0.766253	0.578376	1	0.719037	0.321983	0.636933	0.312869	0.451035	0.325583
mWIS9	0.0574159	-0.272017	0.229664	0.182236	0.500639	0.593144	0.478342	0.719037	1	0.345847	0.578481	0.436374	0.700743	0.415697
mWIS10	0.0426256	0.186411	0.490195	0.304408	0.34121	0.301369	0.656639	0.321983	0.345847	1	-0.0117662	-0.16278	0.346821	0.508058
mWIS11	0.129899	0.0157799	-0.0216498	0.0687157	0.544665	0.502298	0.299479	0.636933	0.578481	-0.0117662	1	0.282074	0.274015	0.268709
mWIS12	0.211423	-0.231149	-0.299516	-0.237663	0.13096	0.079819	0.321262	0.312869	0.436374	-0.16278	0.282074	1	0.477843	0.315864
mWIS13	-0.106359	-0.232565	0	-0.253185	0.486504	0.438043	0.601875	0.451035	0.700743	0.346821	0.274015	0.477843	1	0.209537
mWIS14	0.185421	0.0506803	0.162243	0.220695	0.0927661	0.18137	0.378907	0.325583	0.415697	0.508058	0.268709	0.315864	0.209537	1
Item-Total Statistics
	Scale Mean if Item Deleted	Scale Variance if Item Deleted	Corrected Item-Total Correlation	Squared Multiple Correlation	Cronbach's Alpha if Item Deleted
WIS1	21.3	50.7474	0.0197598	0.808314	0.845027
WIS2	21.3	50.6421	-0.00360431	0.932008	0.851287
WIS3	21.1	48.5158	0.28798	0.908291	0.834066
WIS4	21.1	47.9895	0.259991	0.907441	0.836084
WIS5	21.1	41.6737	0.62961	0.990797	0.812295
WIS6	21.05	40.9974	0.65153	0.984829	0.810257
WIS7	20.9	41.5684	0.717271	0.907364	0.80667
mWIS8	21	38.9474	0.784632	0.950769	0.7983
mWIS9	20.55	38.4711	0.743114	0.980751	0.801218
mWIS10	21.25	45.1447	0.491015	0.878902	0.82322
mWIS11	21.35	44.6605	0.547989	0.91659	0.819889
mWIS12	20.75	46.8289	0.252216	0.74169	0.83988
mWIS13	21.2	44.5895	0.543138	0.887661	0.820044
mWIS14	21.15	46.0289	0.453205	0.797873	0.825739
Scale Statistics
Mean	Variance	Std. Deviation	N of Items
22.7	51.2737	7.16056	14
