# Supplementary material for: Workplace gender-based violence and associated factors among university women in Enugu, South-East Nigeria: an institutional-based cross-sectional study
Source: BMC Womens Health. 2021 Mar 23;21:124. doi: 10.1186/s12905-021-01273-w (PMC7988966; doi:10.1186/s12905-021-01273-w)
Supplement: Supplementary file 3 — Additional file 3: Reliability test results for NAQ-R. [file 12905_2021_1273_MOESM3_ESM.xlsx]

## Sheet: Sheet1
RELIABILITY
/VARIABLES=NAQR1 NAQR2 NAQR3 NAQR4 NAQR5 NAQR6 NAQR7 NAQR8 NAQR9 NAQR10 NAQR11 NAQR12 NAQR13
NAQR14 NAQR15 NAQR16 NAQR17 NAQR18 NAQR19 NAQR20 NAQR21 NAQR22
/SCALE('Negative Acts Questionnaire-Revised (NAQ-R)') ALL
/MODEL=ALPHA
/STATISTICS=DESCRIPTIVE SCALE CORR
/SUMMARY=TOTAL.
Reliability
Notes
Output Created		2019-06-12 15:40:54
Comments
Input	Data	C:\Users\hp user\Desktop\Agbaje & Arua\2019 Paper\GBV Manuscript\Stat folder\Reliability Data.sav
	Active Dataset	DataSet2
	Filter	<none>
	Weight	<none>
	Split File	<none>
	N of Rows in Working Data File	20
	Matrix Input
Missing Value Handling	Definition of Missing	User-defined missing values are treated as missing.
	Cases Used	Statistics are based on all cases with valid data for all variables in the procedure.
Syntax		RELIABILITY /VARIABLES=NAQR1 NAQR2 NAQR3 NAQR4 NAQR5 NAQR6 NAQR7 NAQR8 NAQR9 NAQR10 NAQR11 NAQR12 NAQR13 NAQR14 NAQR15 NAQR16 NAQR17 NAQR18 NAQR19 NAQR20 NAQR21 NAQR22 /SCALE('Negative Acts Questionnaire-Revised (NAQ-R)') ALL /MODEL=ALPHA /STATISTICS=DESCRIPTIVE SCALE CORR /SUMMARY=TOTAL.
Resources	Processor Time	00:00:00.03
	Elapsed Time	00:00:00.13
Scale: Negative Acts Questionnaire-Revised (NAQ-R)
Case Processing Summary
		N	%
Cases	Valid	20	100
	Excludeda	0	0
	Total	20	100
a. Listwise deletion based on all variables in the procedure.
Reliability Statistics
Cronbach's Alpha	Cronbach's Alpha Based on Standardized Items	N of Items
0.919316	0.917489	22
Item Statistics
	Mean	Std. Deviation	N
NAQR1	1.25	1.25132	20
NAQR2	1	1.1239	20
NAQR3	1	1.1239	20
NAQR4	1.1	1.25237	20
NAQR5	1.3	1.30182	20
NAQR6	0.95	1.19097	20
NAQR7	1.25	1.11803	20
NAQR8	1	1.25656	20
NAQR9	0.7	1.12858	20
NAQR10	0.6	1.14248	20
NAQR11	0.85	1.22582	20
NAQR12	0.7	1.08094	20
NAQR13	0.65	0.875094	20
NAQR14	0.75	0.786398	20
NAQR15	0.85	1.13671	20
NAQR16	1	1.07606	20
NAQR17	1.15	1.42441	20
NAQR18	1.2	1.19649	20
NAQR19	0.95	1.05006	20
NAQR20	0.6	0.994723	20
NAQR21	1.5	1.4327	20
NAQR22	0.75	1.20852	20
Inter-Item Correlation Matrix
	NAQR1	NAQR2	NAQR3	NAQR4	NAQR5	NAQR6	NAQR7	NAQR8	NAQR9	NAQR10	NAQR11	NAQR12	NAQR13	NAQR14	NAQR15	NAQR16	NAQR17	NAQR18	NAQR19	NAQR20	NAQR21	NAQR22
NAQR1	1	0.224544	0.112272	0.486986	0.436177	0.50326	0.329179	0.468623	-0.0931727	0.220893	0.506111	0.486396	0.084113	0.227314	-0.0462531	0	0.332198	0.316384	0.410571	0.591978	0.102752	0.530756
NAQR2	0.224544	1	0.166667	0.486104	0.251805	0.432521	0.335083	0.298142	0.0829883	0.245935	0.267417	0.389906	-0.321081	-0.119098	0.0823946	0.478714	0.230134	0.469668	0.53516	0.376622	0.457604	0.348743
NAQR3	0.112272	0.166667	1	0.598282	0.50361	0.471842	0.293198	0.260875	0	0.163956	0.191012	0.129969	0	-0.0595491	0.164789	0.73983	0.0657525	0.508807	0.624353	0.0941554	0.522976	0.387492
NAQR4	0.486986	0.486104	0.598282	1	0.723123	0.709265	0.620217	0.501675	-0.0521329	0.507627	0.661677	0.489876	-0.110456	0.0801612	0.23292	0.546775	0.315692	0.793809	0.7244	0.62528	0.439998	0.50423
NAQR5	0.436177	0.251805	0.50361	0.723123	1	0.485432	0.524334	0.804362	-0.150457	0.261865	0.491423	0.403942	0.0508198	0.0257053	0.280979	0.45086	0.5705	0.736621	0.66608	0.544625	0.50794	0.451621
NAQR6	0.50326	0.432521	0.471842	0.709265	0.485432	1	0.444674	0.35169	0.0665674	0.332654	0.715613	0.396566	0.184324	0.37932	0.227432	0.492822	0.376951	0.635279	0.671258	0.559773	0.262185	0.649064
NAQR7	0.329179	0.335083	0.293198	0.620217	0.524334	0.444674	1	0.599415	0.563111	0.57686	0.412832	0.544379	0.147934	0.134689	0.569436	0.262487	0.669239	0.629512	0.594008	0.520573	0.180717	0.63298
NAQR8	0.468623	0.298142	0.260875	0.501675	0.804362	0.35169	0.599415	1	0.0371135	0.219971	0.273355	0.50374	0	-0.0532624	0.331632	0.350325	0.735135	0.70014	0.598327	0.505291	0.321588	0.554534
NAQR9	-0.0931727	0.0829883	0	-0.0521329	-0.150457	0.0665674	0.563111	0.0371135	1	0.228589	-0.0342398	0.00862871	0.421006	0.0889538	0.496423	0.0866784	0.389607	0.0857493	0.164324	-0.0656359	-0.097652	0.405182
NAQR10	0.220893	0.245935	0.163956	0.507627	0.261865	0.332654	0.57686	0.219971	0.228589	1	0.593784	0.579611	0.168458	0.468646	0.478223	0.128435	0.23286	0.485132	0.201809	0.546484	-0.128618	0.0762382
NAQR11	0.506111	0.267417	0.191012	0.661677	0.491423	0.715613	0.412832	0.273355	-0.0342398	0.593784	1	0.480624	0.291932	0.395837	0.134091	0.199506	0.314993	0.52392	0.484533	0.638822	0.0149842	0.32863
NAQR12	0.486396	0.389906	0.129969	0.489876	0.403942	0.396566	0.544379	0.50374	0.00862871	0.579611	0.480624	1	0.0500766	0.278623	0.218458	0.0452493	0.270046	0.577866	0.542522	0.812555	0.169927	0.221592
NAQR13	0.084113	-0.321081	0	-0.110456	0.0508198	0.184324	0.147934	0	0.421006	0.168458	0.291932	0.0500766	1	0.630962	0.526461	-0.111786	0.171006	-0.0301603	0.0372297	0.0725556	-0.272866	0.111975
NAQR14	0.227314	-0.119098	-0.0595491	0.0801612	0.0257053	0.37932	0.134689	-0.0532624	0.0889538	0.468646	0.395837	0.278623	0.630962	1	0.544624	-0.186591	0.0822256	0.111873	-0.0796708	0.336413	-0.350356	-0.0138449
NAQR15	-0.0462531	0.0823946	0.164789	0.23292	0.280979	0.227432	0.569436	0.331632	0.496423	0.478223	0.134091	0.218458	0.526461	0.544624	1	0.0430292	0.339687	0.448898	0.257952	0.17688	-0.242384	0.277767
NAQR16	0	0.478714	0.73983	0.546775	0.45086	0.492822	0.262487	0.350325	0.0866784	0.128435	0.199506	0.0452493	-0.111786	-0.186591	0.0430292	1	0.343381	0.531432	0.558956	0.147513	0.682789	0.445195
NAQR17	0.332198	0.230134	0.0657525	0.315692	0.5705	0.376951	0.669239	0.735135	0.389607	0.23286	0.314993	0.270046	0.171006	0.0822256	0.339687	0.343381	1	0.475581	0.462723	0.490324	0.245007	0.695565
NAQR18	0.316384	0.469668	0.508807	0.793809	0.736621	0.635279	0.629512	0.70014	0.0857493	0.485132	0.52392	0.577866	-0.0301603	0.111873	0.448898	0.531432	0.475581	1	0.804312	0.645639	0.368438	0.473181
NAQR19	0.410571	0.53516	0.624353	0.7244	0.66608	0.671258	0.594008	0.598327	0.164324	0.201809	0.484533	0.542522	0.0372297	-0.0796708	0.257952	0.558956	0.462723	0.804312	1	0.584503	0.507275	0.69469
NAQR20	0.591978	0.376622	0.0941554	0.62528	0.544625	0.559773	0.520573	0.505291	-0.0656359	0.546484	0.638822	0.812555	0.0725556	0.336413	0.17688	0.147513	0.490324	0.645639	0.584503	1	0.295446	0.350251
NAQR21	0.102752	0.457604	0.522976	0.439998	0.50794	0.262185	0.180717	0.321588	-0.097652	-0.128618	0.0149842	0.169927	-0.272866	-0.350356	-0.242384	0.682789	0.245007	0.368438	0.507275	0.295446	1	0.197583
NAQR22	0.530756	0.348743	0.387492	0.50423	0.451621	0.649064	0.63298	0.554534	0.405182	0.0762382	0.32863	0.221592	0.111975	-0.0138449	0.277767	0.445195	0.695565	0.473181	0.69469	0.350251	0.197583	1
Item-Total Statistics
	Scale Mean if Item Deleted	Scale Variance if Item Deleted	Corrected Item-Total Correlation	Squared Multiple Correlation	Cronbach's Alpha if Item Deleted
NAQR1	19.85	223.187	0.486366		0.917393
NAQR2	20.1	226.095	0.460929		0.917693
NAQR3	20.1	225.674	0.473828		0.917446
NAQR4	20	212.211	0.799119		0.910547
NAQR5	19.8	213.326	0.734085		0.911898
NAQR6	20.15	215.713	0.737628		0.912081
NAQR7	19.85	216.45	0.767134		0.911734
NAQR8	20.1	216.2	0.680821		0.913171
NAQR9	20.4	235.095	0.189792		0.922805
NAQR10	20.5	224.684	0.494808		0.917059
NAQR11	20.25	219.355	0.608062		0.914774
NAQR12	20.4	222.674	0.591902		0.915213
NAQR13	20.45	238.366	0.140824		0.922313
NAQR14	20.35	237.397	0.203071		0.92114
NAQR15	20.25	227.776	0.404198		0.918803
NAQR16	20.1	225.253	0.511654		0.916708
NAQR17	19.95	214.997	0.620289		0.914604
NAQR18	19.9	212.516	0.831012		0.910071
NAQR19	20.15	216.555	0.817955		0.911086
NAQR20	20.5	221.105	0.704547		0.913408
NAQR21	19.6	226.253	0.339476		0.921449
NAQR22	20.35	217.608	0.669425		0.913485
Scale Statistics
Mean	Variance	Std. Deviation	N of Items
21.1	242.937	15.5864	22
